# Supplementary material for: A CT-Based Radiomics Ensemble Model (CRIPEM) for Preoperative Prediction of Pathological Upstaging in Clear Cell Renal Cell Carcinoma
Source: Cancers (Basel). 2026 May 11;18(10):1558. doi: 10.3390/cancers18101558 (PMC13204160; doi:10.3390/cancers18101558)
Supplement: Supplementary file 1 [file cancers-18-01558-s001.zip]

Archive with 1 entries (1 files):
- cancers-4276724-supplementary.pdf
